# Supplementary material for: Back squat and deadlift fatiguing protocols elicit distinct countermovement jump profiles: phase-specific predictors and soreness responses
Source: Br Med Bull. 2026 Apr 19;158(1):ldag013. doi: 10.1093/bmb/ldag013 (PMC13092287; doi:10.1093/bmb/ldag013)
Supplement: Table_S1_ldag013 [file table_s1_ldag013.xlsx]

## Sheet: Supplementary data
Variable	Group	T0 mean (SD)	T1 mean (SD)	T0 → T1 Cohen's d (paired) [ 95% CI ]	T30min mean (SD)	T0 → T30min Cohen's d (paired) [ 95% CI ]	T24h mean (SD)	T0 → T24h Cohen's d (paired) [ 95% CI ]
Force related variables
Braking RFD (N/kg/s)	Control	87.29 (24.78)	89.32 (40.59)	0.092 [-0.475, 0.659]	85.6 (28.76)	-0.107 [-0.675, 0.46]	87.49 (26.97)	0.019 [-0.547, 0.585]
	Deadlift	92.93 (22.59)	80.1 (21.23)	-0.924 [-1.448, -0.401]	75.19 (19.55)	-1.13 [-1.691, -0.569]	79.81 (20.57)	-0.876 [-1.435, -0.317]
	Backsquat	99.43 (38.01)	87.31 (31.28)	-0.525 [-0.971, -0.079]	83.1 (29.27)	-0.677 [-1.14, -0.214]	98.73 (41.55)	-0.715 [-1.325, -0.106]
Yielding RFD (N/kg/s)	Control	64.69 (19.81)	62.34 (18.88)	-0.223 [-0.795, 0.35]	59.47 (15.29)	-0.388 [-0.975, 0.199]	57.82 (16.12)	-0.604 [-1.22, 0.011]
	Deadlift	57.22 (11.72)	54.31 (12.82)	-0.366 [-0.818, 0.087]	54.77 (12.34)	-0.265 [-0.711, 0.181]	53.89 (9.87)	-0.35 [-0.839, 0.14]
	Backsquat	45.81 (19.67)	45.37 (17.81)	-0.047 [-0.465, 0.371]	55.15 (22.54)	0.714 [0.246, 1.182]	62.33 (16.52)	0.821 [0.192, 1.45]
Unloading RFD (N/kg/s)	Control	-12.23 (6.01)	-12.05 (6.52)	0.061 [-0.506, 0.627]	-13.06 (4.58)	-0.254 [-0.829, 0.321]	-12.59 (4.96)	-0.1 [-0.667, 0.467]
	Deadlift	-11.98 (4.04)	-12.72 (5.06)	-0.213 [-0.656, 0.23]	-13.87 (6.68)	-0.322 [-0.771, 0.128]	-12.9 (3.85)	-0.167 [-0.646, 0.312]
	Backsquat	-16.62 (8.1)	-18.04 (9.12)	-0.28 [-0.706, 0.146]	-16.01 (9.87)	0.102 [-0.317, 0.521]	-11.88 (6.37)	0.893 [0.25, 1.536]
Force at PosMin (F@PosMin) (N)	Control	1618.1 (262.4)	1611.3 (303.9)	-0.059 [-0.625, 0.508]	1598.1 (261.1)	-0.17 [-0.74, 0.4]	1621.2 (260.5)	0.051 [-0.515, 0.618]
	Deadlift	1856.1 (245.7)	1767.1 (207)	-0.876 [-1.392, -0.361]	1723.2 (216.5)	-1.253 [-1.838, -0.667]	1803.9 (273.6)	-0.479 [-0.981, 0.023]
	Backsquat	1773.9 (485.7)	1669.7 (458.4)	-0.619 [-1.076, -0.163]	1642.8 (371.9)	-0.79 [-1.268, -0.311]	1741.6 (529.5)	-0.628 [-1.223, -0.034]
Minimum Force (Fmin) (N)	Control	114.7 (59.6)	120.3 (72.2)	0.126 [-0.442, 0.694]	129.2 (41.6)	0.37 [-0.215, 0.955]	138.1 (61.7)	0.671 [0.045, 1.297]
	Deadlift	161.1 (67.5)	158.6 (58.6)	-0.05 [-0.489, 0.388]	166.8 (74.9)	0.071 [-0.368, 0.51]	164 (49.4)	0.01 [-0.465, 0.485]
	Backsquat	237.8 (124.8)	225 (122.8)	-0.189 [-0.611, 0.232]	189.2 (111.9)	-0.683 [-1.147, -0.219]	130 (72.4)	-1.052 [-1.729, -0.374]
Average Concentric Force (FconAvg) (N)	Control	1293.2 (217.5)	1289.7 (222.3)	-0.09 [-0.657, 0.477]	1274.1 (214.9)	-0.381 [-0.967, 0.205]	1274.2 (208.4)	-0.434 [-1.025, 0.158]
	Deadlift	1461.1 (201)	1422 (189.9)	-0.913 [-1.434, -0.391]	1413.9 (191.5)	-1.201 [-1.776, -0.626]	1439.7 (199.8)	-0.674 [-1.201, -0.148]
	Backsquat	1413.7 (280.3)	1363.9 (263.2)	-0.525 [-0.971, -0.079]	1366.1 (259.1)	-0.551 [-1, -0.103]	1388.4 (323.7)	-0.212 [-0.762, 0.338]
Time or duration related variables
Total jump time (s)	Control	0.711 (0.08)	0.721 (0.1)	0.143 [-0.426, 0.712]	0.736 (0.09)	0.384 [-0.202, 0.971]	0.761 (0.11)	0.583 [-0.029, 1.195]
	Deadlift	0.751 (0.07)	0.78 (0.08)	1.126 [0.566, 1.686]	0.772 (0.08)	0.831 [0.323, 1.34]	0.779 (0.08)	0.756 [0.217, 1.295]
	Backsquat	0.803 (0.11)	0.778 (0.08)	-0.021 [-0.439, 0.397]	0.76 (0.07)	-0.218 [-0.641, 0.205]	0.727 (0.08)	0.187 [-0.361, 0.735]
Unloading duration (s)	Control	0.14 (0.03)	0.145 (0.03)	0.395 [-0.193, 0.982]	0.148 (0.03)	0.276 [-0.3, 0.853]	0.159 (0.03)	0.712 [0.079, 1.346]
	Deadlift	0.17 (0.03)	0.163 (0.03)	-0.235 [-0.679, 0.209]	0.157 (0.03)	-0.462 [-0.924, -0.001]	0.163 (0.03)	-0.272 [-0.756, 0.212]
	Backsquat	0.202 (0.07)	0.178 (0.05)	-0.691 [-1.156, -0.225]	0.17 (0.04)	-0.897 [-1.392, -0.402]	0.161 (0.03)	-0.777 [-1.398, -0.157]
Eccentric yielding duration (s)	Control	0.126 (0.03)	0.129 (0.03)	0.224 [-0.348, 0.797]	0.132 (0.03)	0.33 [-0.251, 0.911]	0.136 (0.03)	0.382 [-0.204, 0.968]
	Deadlift	0.133 (0.02)	0.139 (0.02)	0.438 [-0.021, 0.897]	0.139 (0.02)	0.316 [-0.133, 0.765]	0.137 (0.02)	0.381 [-0.111, 0.874]
	Backsquat	0.153 (0.05)	0.149 (0.03)	-0.189 [-0.611, 0.232]	0.139 (0.05)	-0.514 [-0.959, -0.069]	0.123 (0.03)	-0.597 [-1.187, -0.007]
Eccentric braking duration (s)	Control	0.166 (0.03)	0.169 (0.03)	0.191 [-0.38, 0.762]	0.169 (0.03)	0.181 [-0.39, 0.751]	0.169 (0.03)	0.137 [-0.432, 0.705]
	Deadlift	0.163 (0.03)	0.177 (0.03)	0.974 [0.442, 1.506]	0.178 (0.03)	0.862 [0.349, 1.376]	0.176 (0.02)	0.721 [0.188, 1.255]
	Backsquat	0.162 (0.03)	0.166 (0.03)	0.154 [-0.266, 0.574]	0.17 (0.03)	0.305 [-0.123, 0.732]	0.162 (0.03)	0.713 [0.104, 1.321]
Total eccentric duration (s)	Control	0.292 (0.05)	0.298 (0.05)	0.242 [-0.332, 0.816]	0.301 (0.05)	0.353 [-0.23, 0.936]	0.305 (0.06)	0.391 [-0.196, 0.978]
	Deadlift	0.295 (0.04)	0.316 (0.05)	0.928 [0.404, 1.452]	0.317 (0.04)	0.791 [0.289, 1.294]	0.314 (0.04)	0.664 [0.139, 1.19]
	Backsquat	0.316 (0.07)	0.315 (0.06)	-0.021 [-0.439, 0.397]	0.309 (0.06)	-0.192 [-0.614, 0.229]	0.284 (0.05)	0.055 [-0.489, 0.599]
Concentric duration (s)	Control	0.279 (0.03)	0.279 (0.03)	0 [-0.566, 0.566]	0.287 (0.04)	0.401 [-0.187, 0.989]	0.297 (0.04)	0.775 [0.13, 1.421]
	Deadlift	0.286 (0.03)	0.301 (0.04)	1.174 [0.605, 1.744]	0.299 (0.04)	0.767 [0.268, 1.265]	0.303 (0.04)	0.805 [0.258, 1.352]
	Backsquat	0.286 (0.02)	0.285 (0.03)	-0.019 [-0.437, 0.399]	0.281 (0.03)	-0.196 [-0.618, 0.226]	0.282 (0.04)	0.26 [-0.292, 0.813]
Position and displacement related variables
PosMin (m)	Control	-0.295 (0.04)	-0.3 (0.04)	-0.151 [-0.72, 0.418]	-0.309 (0.05)	-0.408 [-0.997, 0.181]	-0.331 (0.05)	-0.972 [-1.659, -0.285]
	Deadlift	-0.333 (0.05)	-0.347 (0.06)	-0.501 [-0.965, -0.036]	-0.331 (0.06)	0.063 [-0.376, 0.502]	-0.347 (0.07)	-0.418 [-0.913, 0.078]
	Backsquat	-0.332 (0.05)	-0.307 (0.04)	0.683 [0.219, 1.147]	-0.299 (0.05)	0.868 [0.378, 1.358]	-0.307 (0.06)	0.086 [-0.459, 0.63]
Flight Height (m)	Control	0.316 (0.04)	0.318 (0.04)	-0.237 [-0.811, 0.336]	0.318 (0.04)	-0.148 [-0.717, 0.421]	0.341 (0.04)	0.24 [-0.334, 0.814]				T30min	T24h
	Deadlift	0.359 (0.06)	0.356 (0.06)	-0.218 [-0.661, 0.226]	0.337 (0.06)	-0.076 [-0.514, 0.363]	0.35 (0.07)	-0.335 [-0.824, 0.153]				89.6116	108.949
	Backsquat	0.38 (0.07)	0.343 (0.06)	-0.521 [-0.966, -0.076]	0.34 (0.07)	-0.582 [-1.034, -0.13]	0.354 (0.06)	-0.229 [-0.779, 0.322]				89.7008	122.013
Jump Height (m)	Control	0.415 (0.05)	0.409 (0.05)	-0.324 [-0.905, 0.256]	0.413 (0.04)	-0.076 [-0.642, 0.491]	0.441 (0.04)	0.724 [0.088, 1.359]				93.3041	70.9943
	Deadlift	0.447 (0.07)	0.443 (0.07)	-0.162 [-0.604, 0.279]	0.431 (0.06)	-0.836 [-1.345, -0.327]	0.444 (0.07)	-0.456 [-0.955, 0.044]				58.4883	58.6465
	Backsquat	0.48 (0.07)	0.442 (0.06)	-0.728 [-1.198, -0.258]	0.442 (0.08)	-0.716 [-1.185, -0.248]	0.457 (0.06)	-0.235 [-0.786, 0.316]				73.0181
Work, energy and composite variables												111.052	118.584
Concentric Work (J)	Control	505.55 (59.99)	504.3 (68.95)	-0.053 [-0.619, 0.514]	512.24 (68.36)	0.212 [-0.36, 0.784]	546.73 (78.76)	1.043 [0.34, 1.746]				80.0861	84.4249
	Deadlift	622.84 (120.06)	629.46 (122.32)	0.281 [-0.166, 0.728]	607.14 (112.98)	-0.621 [-1.099, -0.142]	638.84 (136.16)	0.227 [-0.254, 0.709]				94.8481
	Backsquat	607.99 (161.23)	559.5 (142.62)	-0.82 [-1.304, -0.337]	555.03 (145.99)	-0.996 [-1.507, -0.485]	573.44 (181.23)	-0.172 [-0.72, 0.375]				87.261
Eccentric Work (J)	Control	-194.89 (25.84)	-197.41 (33.7)	-0.12 [-0.688, 0.448]	-204.22 (39.92)	-0.366 [-0.95, 0.219]	-218.67 (44.07)	-0.793 [-1.442, -0.145]				77.5844	104.491
	Deadlift	-246.4 (51.53)	-257.55 (55.99)	-0.546 [-1.016, -0.077]	-246.66 (55.44)	-0.014 [-0.453, 0.424]	-261.03 (63.68)	-0.48 [-0.982, 0.022]				86.0036	90.9554
	Backsquat	-233.23 (70.26)	-215.26 (63.06)	0.687 [0.223, 1.152]	-210.16 (65.64)	0.869 [0.378, 1.359]	-217.06 (87.47)	-0.014 [-0.557, 0.53]				72.6993	54.7732
RSImod (m/s)	Control	0.454 (0.1)	0.455 (0.11)	0.039 [-0.527, 0.605]	0.442 (0.09)	-0.229 [-0.802, 0.345]	0.46 (0.1)	0.126 [-0.442, 0.694]				55.9916
	Deadlift	0.483 (0.1)	0.462 (0.09)	-0.609 [-1.087, -0.132]	0.443 (0.09)	-1.092 [-1.645, -0.538]	0.455 (0.1)	-1.019 [-1.605, -0.433]				176.663	209.02
	Backsquat	0.48 (0.09)	0.444 (0.07)	-0.382 [-0.815, 0.051]	0.448 (0.07)	-0.385 [-0.818, 0.048]	0.49 (0.09)	0.02 [-0.523, 0.564]				49.5726
												102.882	85.607
												43.8142
												50.8907
												62.172	52.3031
												123.054	122.692
												85.7377
												63.686
